# Supplementary material for: Nutrient and Phytochemical Composition of Nine African Leafy Vegetables: A Comparative Study
Source: Foods. 2025 Apr 9;14(8):1304. doi: 10.3390/foods14081304 (PMC12027459; doi:10.3390/foods14081304)
Supplement: Supplementary file 1 [file foods-14-01304-s001.zip]

Archive with 1 entries (1 files):
- foods-3508436-supplementary.pdf
